# Supplementary material for: Comparative Transcriptomics of Immune Checkpoint Inhibitor Myocarditis Identifies Guanylate Binding Protein 5 and 6 Dysregulation
Source: Cancers (Basel). 2021 May 20;13(10):2498. doi: 10.3390/cancers13102498 (PMC8161064; doi:10.3390/cancers13102498)
Supplement: Supplementary file 1 [file cancers-13-02498-s001.zip]

Archive with 1 entries (1 files):
- cancers-1188625-supplementary.pdf
